# Supplementary material for: Production of diverse brGDGTs by Acidobacterium Solibacter usitatus in response to temperature, pH, and O2 provides a culturing perspective on brGDGT proxies and biosynthesis
Source: Geobiology. 2022 Sep 23;21(1):102–18. doi: 10.1111/gbi.12525 (PMC10087280; doi:10.1111/gbi.12525)
Supplement: Supplementary file 1 — Appendix S1 [file GBI-21-102-s002.xlsx]

## Sheet: growth_rates
temperature

## Sheet: growth_rates_summary
temperature

## Sheet: composition_data
temperature

## Sheet: composition_data_summary
temperature

## Sheet: LC_data
temperature

## Sheet: LC_data_summary
temperature

## Sheet: GC_data
temperature

## Sheet: GC_data_summary
temperature

## Sheet: index_data
temperature

## Sheet: index_data_summary
temperature
